# Supplementary material for: Association between Ambient Air Pollution and Emergency Room Visits for Pediatric Respiratory Diseases: The Impact of COVID-19 Pandemic
Source: Toxics. 2022 May 14;10(5):247. doi: 10.3390/toxics10050247 (PMC9146083; doi:10.3390/toxics10050247)
Supplement: Supplementary file 1 [file toxics-10-00247-s001.zip]

Archive with 1 entries (1 files):
- toxics-1677573-SI.pdf
